# Supplementary material for: Prosthetic Joint Infections in Trapeziometacarpal Arthroplasty: A Comprehensive Systematic Review
Source: J Pers Med. 2026 Jan 5;16(1):35. doi: 10.3390/jpm16010035 (PMC12843138; doi:10.3390/jpm16010035)
Supplement: Supplementary file 1 [file jpm-16-00035-s001.zip]

Archive with 1 entries (1 files):
- jpm-3962041-supplementary.pdf
